# Supplementary material for: TREX1 is required for microglial cholesterol homeostasis and oligodendrocyte terminal differentiation in human neural assembloids
Source: Mol Psychiatry. Author manuscript; Available in PMC 2024 Jun 6. (PMC11153041; doi:10.1038/s41380-023-02348-w)
Supplement: Supp Material 1 [file NIHMS1981023-supplement-Supp_Material_1.csv]

ENTREZID	ENSEMBL	SYMBOL	DAVID GO Analysis (Secreted)	DAVID GO Analysis (Cell Membrane)	Log2(FC)	P-adj
54360	ENSG00000170891	CYTL1	SECRETED		1.19780511	9.72E-28
358	ENSG00000240583	AQP1		CELL Mb	1.352797258	4.84E-19
1116	ENSG00000133048	CHI3L1	SECRETED		-1.223045154	4.10E-13
718	ENSG00000125730	C3	SECRETED		-1.174045831	8.65E-13
2487	ENSG00000162998	FRZB	SECRETED		0.911854871	2.80E-11
4060	ENSG00000139329	LUM	SECRETED		0.866518234	6.06E-11
4316	ENSG00000137673	MMP7	SECRETED		-1.27430935	9.47E-11
6277	ENSG00000197956	S100A6		CELL Mb	-1.317175094	9.47E-11
4015	ENSG00000113083	LOX	SECRETED		1.140887693	1.78E-10
7450	ENSG00000110799	VWF	SECRETED		-0.875310381	3.98E-09
1524	ENSG00000168329	CX3CR1		CELL Mb	-1.182896059	1.05E-08
255743	ENSG00000168743	NPNT	SECRETED		0.877781295	2.24E-08
30817	ENSG00000127507	ADGRE2		CELL Mb	1.143304478	5.75E-08
1634	ENSG00000011465	DCN	SECRETED		0.702580834	3.83E-07
4852	ENSG00000122585	NPY	SECRETED		1.0553382	1.42E-06
2202	ENSG00000115380	EFEMP1	SECRETED		1.029109733	2.44E-06
11117	ENSG00000138080	EMILIN1	SECRETED		-0.737910353	3.41E-06
3918	ENSG00000058085	LAMC2	SECRETED		1.02361377	3.54E-06
26051	ENSG00000101445	PPP1R16B		CELL Mb	-1.015675143	4.30E-06
5979	ENSG00000165731	RET		CELL Mb	-0.861022717	0.000133448
4063	ENSG00000122224	LY9		CELL Mb	-0.850359992	0.000162385
3783	ENSG00000104783	KCNN4		CELL Mb	-0.669542213	0.000175274
3912	ENSG00000091136	LAMB1	SECRETED		0.691948509	0.000371876
2359	ENSG00000187474	FPR3		CELL Mb	0.617941973	0.000430099
8111	ENSG00000119714	GPR68		CELL Mb	-0.727055292	0.000555444
2201	ENSG00000138829	FBN2	SECRETED		0.809180026	0.00072706
11006	ENSG00000186818	LILRB4		CELL Mb	-0.658786863	0.00072706
3949	ENSG00000130164	LDLR		CELL Mb	-0.76587061	0.00072706
1287	ENSG00000188153	COL4A5	SECRETED		0.756002251	0.001105328
5270	ENSG00000135919	SERPINE2	SECRETED		0.749382426	0.001105328
2015	ENSG00000174837	ADGRE1		CELL Mb	-0.649578468	0.002024361
159963	ENSG00000148942	SLC5A12		CELL Mb	0.740030083	0.002029996
174	ENSG00000081051	AFP	SECRETED		0.586899309	0.003055141
3486	ENSG00000146674	IGFBP3	SECRETED		0.667542727	0.007831727
6653	ENSG00000137642	SORL1	SECRETED	CELL Mb	-0.622697482	0.008045518
3977	ENSG00000113594	LIFR	SECRETED	CELL Mb	0.701839853	0.008173022
623	ENSG00000100739	BDKRB1		CELL Mb	0.686487261	0.008463519
6590	ENSG00000124107	SLPI	SECRETED		0.689517251	0.00953269
2619	ENSG00000180447	GAS1		CELL Mb	0.603694585	0.009769328
10085	ENSG00000164176	EDIL3	SECRETED		0.681284576	0.011377107
57556	ENSG00000092421	SEMA6A		CELL Mb	0.673679409	0.012785549
7980	ENSG00000105825	TFPI2	SECRETED		0.67163848	0.013632112
3177	ENSG00000174669	SLC29A2		CELL Mb	-0.655379598	0.013632112
26022	ENSG00000006042	TMEM98	SECRETED	CELL Mb	0.631278058	0.014548006
22943	ENSG00000107984	DKK1	SECRETED		0.637554118	0.017146883
92162	ENSG00000167874	TMEM88		CELL Mb	0.647752149	0.021378914
4053	ENSG00000119681	LTBP2	SECRETED		-0.5863557	0.022776465
2150	ENSG00000164251	F2RL1		CELL Mb	0.642907573	0.023475984
338557	ENSG00000186188	FFAR4		CELL Mb	-0.641958349	0.02406565
1001	ENSG00000062038	CDH3		CELL Mb	0.638156779	0.024944563
3908	ENSG00000196569	LAMA2	SECRETED		0.619558806	0.032211086
3695	ENSG00000139626	ITGB7		CELL Mb	-0.611340101	0.032211086
1464	ENSG00000173546	CSPG4		CELL Mb	-0.614643542	0.032211086
5099	ENSG00000169851	PCDH7		CELL Mb	0.597437214	0.046848969
