# Supplementary material for: TREX1 is required for microglial cholesterol homeostasis and oligodendrocyte terminal differentiation in human neural assembloids
Source: Mol Psychiatry. Author manuscript; Available in PMC 2024 Jun 6. (PMC11153041; doi:10.1038/s41380-023-02348-w)
Supplement: Supp Material 2 [file NIHMS1981023-supplement-Supp_Material_2.csv]

ENTREZID	ENSEMBL	SYMBOL	GENENAME	Base-mean	Log2(FC)	StdErr	Wald-Stats	P-value	P-adj
54360	ENSG00000170891	CYTL1	cytokine like 1	953.9642092	1.19780511	0.101878455	-11.75719743	6.49E-32	9.72E-28
358	ENSG00000240583	AQP1	aquaporin 1 (Colton blood group)	193.1836994	1.352797258	0.137256326	-9.855992069	6.46E-23	4.84E-19
3663	ENSG00000128604	IRF5	interferon regulatory factor 5	1432.169557	0.826231879	0.092247827	-8.956654115	3.35E-19	1.67E-15
1116	ENSG00000133048	CHI3L1	chitinase 3 like 1	11367.44335	-1.223045154	0.147461451	8.293999183	1.10E-16	4.10E-13
718	ENSG00000125730	C3	complement C3	1776.872341	-1.174045831	0.143561485	8.17800006	2.89E-16	8.65E-13
83636	ENSG00000131943	C19orf12	chromosome 19 open reading frame 12	104.8594381	-1.399039847	0.175811719	7.957602926	1.75E-15	3.75E-12
2487	ENSG00000162998	FRZB	frizzled related protein	1004.344631	0.911854871	0.11860882	-7.687917914	1.50E-14	2.80E-11
4060	ENSG00000139329	LUM	lumican	2277.18829	0.866518234	0.114420213	-7.57312204	3.64E-14	6.06E-11
6277	ENSG00000197956	S100A6	S100 calcium binding protein A6	29.81670954	-1.317175094	0.175888739	7.488683489	6.96E-14	9.47E-11
4316	ENSG00000137673	MMP7	matrix metallopeptidase 7	71.3166837	-1.27430935	0.169963724	7.497537219	6.50E-14	9.47E-11
4015	ENSG00000113083	LOX	lysyl oxidase	288.819713	1.140887693	0.154301548	-7.393883666	1.43E-13	1.78E-10
7450	ENSG00000110799	VWF	von Willebrand factor	362.4465068	-0.875310381	0.125798898	6.958013103	3.45E-12	3.98E-09
3422	ENSG00000067064	IDI1	isopentenyl-diphosphate delta isomerase 1	2993.775984	-0.643181198	0.092774861	6.932709913	4.13E-12	4.42E-09
1524	ENSG00000168329	CX3CR1	C-X3-C motif chemokine receptor 1	274.2120596	-1.182896059	0.173972757	6.799317776	1.05E-11	1.05E-08
255743	ENSG00000168743	NPNT	nephronectin	296.362313	0.877781295	0.131577486	-6.671211948	2.54E-11	2.24E-08
91373	ENSG00000197355	UAP1L1	UDP-N-acetylglucosamine pyrophosphorylase 1 like 1	2478.847912	0.874556807	0.131916813	-6.629608345	3.37E-11	2.80E-08
30817	ENSG00000127507	ADGRE2	adhesion G protein-coupled receptor E2	411.8926382	1.143304478	0.175710587	-6.506747809	7.68E-11	5.75E-08
1634	ENSG00000011465	DCN	decorin	2114.557421	0.702580834	0.113176026	-6.207859211	5.37E-10	3.83E-07
4852	ENSG00000122585	NPY	neuropeptide Y	101.4980537	1.0553382	0.176160391	-5.990780311	2.09E-09	1.42E-06
2202	ENSG00000115380	EFEMP1	EGF containing fibulin extracellular matrix protein 1	58.54125923	1.029109733	0.174576795	-5.894882723	3.75E-09	2.44E-06
122618	ENSG00000166428	PLD4	phospholipase D family member 4	731.2111276	-0.990928925	0.168655779	5.875451949	4.22E-09	2.63E-06
6307	ENSG00000052802	MSMO1	methylsterol monooxygenase 1	2383.391809	-0.781829913	0.133661843	5.849312679	4.94E-09	2.96E-06
11117	ENSG00000138080	EMILIN1	elastin microfibril interfacer 1	430.9261456	-0.737910353	0.126808325	5.819100227	5.92E-09	3.41E-06
3918	ENSG00000058085	LAMC2	laminin subunit gamma 2	62.42689273	1.02361377	0.176294251	-5.806279934	6.39E-09	3.54E-06
26051	ENSG00000101445	PPP1R16B	protein phosphatase 1 regulatory subunit 16B	44.46025086	-1.015675143	0.17628346	5.761602055	8.33E-09	4.30E-06
1718	ENSG00000116133	DHCR24	24-dehydrocholesterol reductase	2816.37287	-0.690797271	0.122426115	5.642564685	1.68E-08	7.84E-06
3156	ENSG00000113161	HMGCR	3-hydroxy-3-methylglutaryl-CoA reductase	1904.173909	-0.716182011	0.127186288	5.630968727	1.79E-08	8.14E-06
644128	NA	RPL23AP53	ribosomal protein L23a pseudogene 53	35.55438833	0.974408308	0.173959556	-5.601349702	2.13E-08	9.37E-06
1717	ENSG00000172893	DHCR7	7-dehydrocholesterol reductase	921.539643	-0.724636053	0.130729872	5.543002857	2.97E-08	1.20E-05
59348	ENSG00000256683	ZNF350	zinc finger protein 350	189.3427693	0.733223102	0.13210151	-5.550452069	2.85E-08	1.20E-05
171024	ENSG00000172403	SYNPO2	synaptopodin 2	72.30115455	0.910796824	0.164171439	-5.547839687	2.89E-08	1.20E-05
2203	ENSG00000165140	FBP1	fructose-bisphosphatase 1	952.254419	-0.787986974	0.142755103	5.519851517	3.39E-08	1.34E-05
3101	ENSG00000160883	HK3	hexokinase 3	2060.414649	-0.66912696	0.121315794	5.515579947	3.48E-08	1.34E-05
79974	ENSG00000106034	CPED1	cadherin like and PC-esterase domain containing 1	83.73544515	0.962807287	0.176299733	-5.461195366	4.73E-08	1.77E-05
4232	ENSG00000106484	MEST	mesoderm specific transcript	579.8131265	0.874508682	0.161052911	-5.429946452	5.64E-08	2.06E-05
148523	ENSG00000159208	CIART	circadian associated repressor of transcription	294.2700399	0.786160024	0.146749816	-5.357144861	8.45E-08	3.02E-05
9832	ENSG00000176049	JAKMIP2	janus kinase and microtubule interacting protein 2	123.4107987	-0.771539665	0.144773682	5.329281229	9.86E-08	3.44E-05
10154	ENSG00000136040	PLXNC1	plexin C1	1210.20592	-0.741349556	0.139336253	5.320579096	1.03E-07	3.52E-05
23457	ENSG00000150967	ABCB9	ATP binding cassette subfamily B member 9	181.3745778	-0.696307911	0.133771652	5.205197833	1.94E-07	6.31E-05
164312	ENSG00000125872	LRRN4	leucine rich repeat neuronal 4	82.75815701	0.806133701	0.155296351	-5.190937826	2.09E-07	6.67E-05
64135	ENSG00000115267	IFIH1	interferon induced with helicase C domain 1	769.516526	0.807337411	0.156551673	-5.157002774	2.51E-07	7.83E-05
5979	ENSG00000165731	RET	ret proto-oncogene	155.7194238	-0.861022717	0.170551613	5.048458373	4.45E-07	0.000133448
4597	ENSG00000167508	MVD	mevalonate diphosphate decarboxylase	1313.167693	-0.599020346	0.118581082	5.051567539	4.38E-07	0.000133448
4063	ENSG00000122224	LY9	lymphocyte antigen 9	46.73366683	-0.850359992	0.170208297	4.99599612	5.85E-07	0.000162385
3783	ENSG00000104783	KCNN4	potassium calcium-activated channel subfamily N member 4	904.0841805	-0.669542213	0.134508714	4.977686541	6.43E-07	0.000175274
22837	ENSG00000082438	COBLL1	cordon-bleu WH2 repeat protein like 1	114.4539135	0.738274899	0.149794442	-4.928586712	8.28E-07	0.000221576
84440	ENSG00000131242	RAB11FIP4	RAB11 family interacting protein 4	258.5642332	-0.624636177	0.129432502	4.825960753	1.39E-06	0.00035988
622	ENSG00000161267	BDH1	3-hydroxybutyrate dehydrogenase 1	12.81699634	-0.700887837	0.145442508	4.819002701	1.44E-06	0.000363055
340252	ENSG00000173041	ZNF680	zinc finger protein 680	56.26030741	0.846241244	0.175782163	-4.814147397	1.48E-06	0.000363055
3912	ENSG00000091136	LAMB1	laminin subunit beta 1	146.6809153	0.691948509	0.143973003	-4.806099036	1.54E-06	0.000371876
2359	ENSG00000187474	FPR3	formyl peptide receptor 3	1247.001596	0.617941973	0.129447147	-4.77370099	1.81E-06	0.000430099
27181	ENSG00000105366	SIGLEC8	sialic acid binding Ig like lectin 8	54.62922387	-0.822582195	0.174370198	4.717447156	2.39E-06	0.000555444
8111	ENSG00000119714	GPR68	G protein-coupled receptor 68	139.7899646	-0.727055292	0.154180816	4.71560153	2.41E-06	0.000555444
4608	ENSG00000133055	MYBPH	myosin binding protein H	169.6049714	-0.744137824	0.158959633	4.681300601	2.85E-06	0.000637387
3949	ENSG00000130164	LDLR	low density lipoprotein receptor	757.7822339	-0.76587061	0.164866804	4.645390048	3.39E-06	0.00072706
11006	ENSG00000186818	LILRB4	leukocyte immunoglobulin like receptor B4	239.7754465	-0.658786863	0.141820575	4.645213597	3.40E-06	0.00072706
2201	ENSG00000138829	FBN2	fibrillin 2	68.00205871	0.809180026	0.17418809	-4.645438318	3.39E-06	0.00072706
3157	ENSG00000112972	HMGCS1	3-hydroxy-3-methylglutaryl-CoA synthase 1	2808.850714	-0.651313765	0.140341353	4.640925501	3.47E-06	0.000731858
5270	ENSG00000135919	SERPINE2	serpin family E member 2	354.2452349	0.749382426	0.165137908	-4.537918851	5.68E-06	0.001105328
1287	ENSG00000188153	COL4A5	collagen type IV alpha 5 chain	64.80126171	0.756002251	0.166382314	-4.543765698	5.53E-06	0.001105328
112464	ENSG00000170955	CAVIN3	caveolae associated protein 3	26.07045201	0.796231722	0.175312876	-4.541775496	5.58E-06	0.001105328
644150	ENSG00000122574	WIPF3	WAS/WASL interacting protein family member 3	134.6312072	-0.76240003	0.169242196	4.504786904	6.64E-06	0.001259913
90993	ENSG00000157613	CREB3L1	cAMP responsive element binding protein 3 like 1	179.4991634	0.636031997	0.14184323	-4.484049013	7.32E-06	0.001354575
4837	ENSG00000166741	NNMT	nicotinamide N-methyltransferase	76.56387653	0.765421672	0.171609998	-4.460239385	8.19E-06	0.001483923
1266	ENSG00000117519	CNN3	calponin 3	132.7699189	0.653421029	0.147031995	-4.444073734	8.83E-06	0.001574277
653145	ENSG00000265190	ANXA8	annexin A8	62.81086659	0.760543387	0.171501432	-4.434618281	9.22E-06	0.001625625
540	ENSG00000123191	ATP7B	ATPase copper transporting beta	122.0339172	0.641974717	0.144885418	-4.430913245	9.38E-06	0.001634581
79156	ENSG00000166289	PLEKHF1	pleckstrin homology and FYVE domain containing 1	162.0884705	-0.662889692	0.150978095	4.390634893	1.13E-05	0.001881813
2015	ENSG00000174837	ADGRE1	adhesion G protein-coupled receptor E1	116.3242993	-0.649578468	0.148729615	4.367512603	1.26E-05	0.002024361
159963	ENSG00000148942	SLC5A12	solute carrier family 5 member 12	74.64085159	0.740030083	0.169554041	-4.364567643	1.27E-05	0.002029996
716	ENSG00000182326	C1S	complement C1s	127.5530453	0.596170812	0.138247718	-4.312337463	1.62E-05	0.002534951
7306	ENSG00000107165	TYRP1	tyrosinase related protein 1	21.97768625	0.748072485	0.17435939	-4.290405492	1.78E-05	0.002754453
174	ENSG00000081051	AFP	alpha fetoprotein	20.42328358	0.586899309	0.137606603	-4.265051952	2.00E-05	0.003055141
11277	ENSG00000213689	TREX1	three prime repair exonuclease 1	704.8223253	0.610829285	0.146927358	-4.157355683	3.22E-05	0.004505979
29995	ENSG00000071282	LMCD1	LIM and cysteine rich domains 1	126.5164137	0.720823583	0.173470328	-4.155313418	3.25E-05	0.004505979
55179	ENSG00000158234	FAIM	Fas apoptotic inhibitory molecule	81.30157769	-0.647388218	0.156676188	4.132014085	3.60E-05	0.004897403
9124	ENSG00000107438	PDLIM1	PDZ and LIM domain 1	88.3931931	0.660153391	0.161616436	-4.084692178	4.41E-05	0.005799919
1795	ENSG00000088538	DOCK3	dedicator of cytokinesis 3	224.5709039	-0.589406096	0.144618301	4.075598261	4.59E-05	0.005927336
116211	ENSG00000145107	TM4SF19	transmembrane 4 L six family member 19	185.1160443	-0.649943731	0.159845126	4.066084127	4.78E-05	0.006121683
3213	ENSG00000120093	HOXB3	homeobox B3	49.01555042	0.687459657	0.170305194	-4.036633544	5.42E-05	0.006884108
3486	ENSG00000146674	IGFBP3	insulin like growth factor binding protein 3	603.988453	0.667542727	0.166953505	-3.998375046	6.38E-05	0.007831727
6653	ENSG00000137642	SORL1	sortilin related receptor 1	293.8146864	-0.622697482	0.156062233	3.990058785	6.61E-05	0.008045518
3977	ENSG00000113594	LIFR	LIF receptor subunit alpha	32.99850359	0.701839853	0.176146704	-3.984405258	6.76E-05	0.008173022
25907	ENSG00000249992	TMEM158	transmembrane protein 158	1337.506477	0.661634953	0.166471673	-3.974459675	7.05E-05	0.008386888
623	ENSG00000100739	BDKRB1	bradykinin receptor B1	19.75136479	0.686487261	0.172900794	-3.970411257	7.17E-05	0.008463519
25805	ENSG00000095739	BAMBI	BMP and activin membrane bound inhibitor	145.1686309	0.592743408	0.149416213	-3.967062198	7.28E-05	0.008516231
4598	ENSG00000110921	MVK	mevalonate kinase	542.2576388	-0.616787841	0.156626175	3.937961453	8.22E-05	0.00953269
6590	ENSG00000124107	SLPI	secretory leukocyte peptidase inhibitor	340.4109517	0.689517251	0.175165507	-3.936375733	8.27E-05	0.00953269
2619	ENSG00000180447	GAS1	growth arrest specific 1	138.0400828	0.603694585	0.1538077	-3.924995847	8.67E-05	0.009769328
10085	ENSG00000164176	EDIL3	EGF like repeats and discoidin domains 3	34.14889344	0.681284576	0.175545135	-3.880965282	0.000104043	0.011377107
51421	ENSG00000114019	AMOTL2	angiomotin like 2	38.31739036	0.679272823	0.175551923	-3.869355644	0.000109123	0.011760987
29125	ENSG00000110665	C11orf21	chromosome 11 open reading frame 21	137.2540957	-0.67751786	0.175718971	3.855689897	0.000115404	0.012349021
57556	ENSG00000092421	SEMA6A	semaphorin 6A	22.20484068	0.673679409	0.175268181	-3.84370628	0.00012119	0.012785549
3177	ENSG00000174669	SLC29A2	solute carrier family 29 member 2	184.0874587	-0.655379598	0.171591252	3.819423142	0.000133764	0.013632112
7980	ENSG00000105825	TFPI2	tissue factor pathway inhibitor 2	87.86265052	0.67163848	0.175703173	-3.822574563	0.000132066	0.013632112
26022	ENSG00000006042	TMEM98	transmembrane protein 98	133.2624663	0.631278058	0.166270242	-3.796698987	0.000146636	0.014548006
55227	ENSG00000137269	LRRC1	leucine rich repeat containing 1	32.37387287	0.660615011	0.175735909	-3.759135022	0.000170502	0.016586283
22943	ENSG00000107984	DKK1	dickkopf WNT signaling pathway inhibitor 1	39.12162349	0.637554118	0.170051325	-3.749186418	0.000177409	0.017146883
5358	ENSG00000102024	PLS3	plastin 3	377.922081	0.621792429	0.166892879	-3.725697781	0.000194776	0.018585568
26232	ENSG00000116661	FBXO2	F-box protein 2	55.67219784	0.631917105	0.171611709	-3.682249369	0.000231185	0.021378914
92162	ENSG00000167874	TMEM88	transmembrane protein 88	75.43828929	0.647752149	0.175907518	-3.682344883	0.000231098	0.021378914
4053	ENSG00000119681	LTBP2	latent transforming growth factor beta binding protein 2	308.4819143	-0.5863557	0.160146026	3.661381519	0.000250859	0.022776465
1066	ENSG00000198848	CES1	carboxylesterase 1	48.79494226	-0.594147751	0.16248153	3.656709485	0.000255474	0.023055727
2150	ENSG00000164251	F2RL1	F2R like trypsin receptor 1	34.30573836	0.642907573	0.176187397	-3.648998653	0.000263264	0.023475984
338557	ENSG00000186188	FFAR4	free fatty acid receptor 4	142.3223966	-0.641958349	0.176309265	3.641092528	0.000271484	0.02406565
1001	ENSG00000062038	CDH3	cadherin 3	41.9302739	0.638156779	0.176003997	-3.625808448	0.000288059	0.024944563
1890	ENSG00000025708	TYMP	thymidine phosphorylase	563.8761718	0.63675137	0.176293981	-3.611872428	0.000303994	0.026173194
800	ENSG00000122786	CALD1	caldesmon 1	170.3550356	0.627034874	0.174483589	-3.593661024	0.000326064	0.027754344
153572	ENSG00000170561	IRX2	iroquois homeobox 2	105.4328734	0.59435668	0.166195979	-3.576239831	0.000348572	0.029010864
11075	ENSG00000104435	STMN2	stathmin 2	181.312225	0.598497044	0.167508609	-3.572933051	0.000353005	0.029217505
4071	ENSG00000169908	TM4SF1	transmembrane 4 L six family member 1	58.77622628	0.629140979	0.176266026	-3.569269657	0.000357978	0.029262407
2819	ENSG00000167588	GPD1	glycerol-3-phosphate dehydrogenase 1	19.98302054	-0.619041427	0.174741254	3.542617522	0.000396177	0.031887397
113146	ENSG00000185567	AHNAK2	AHNAK nucleoprotein 2	50.2894302	-0.611653218	0.172818	3.539291149	0.000401203	0.031970338
1464	ENSG00000173546	CSPG4	chondroitin sulfate proteoglycan 4	534.0584796	-0.614643542	0.174362366	3.525092925	0.000423334	0.032211086
11213	ENSG00000090376	IRAK3	interleukin 1 receptor associated kinase 3	129.0244514	-0.611898977	0.173254993	3.531782636	0.000412768	0.032211086
3695	ENSG00000139626	ITGB7	integrin subunit beta 7	952.2758115	-0.611340101	0.1733501	3.526620988	0.000420899	0.032211086
10990	ENSG00000105609	LILRB5	leukocyte immunoglobulin like receptor B5	1248.910358	0.585000857	0.166164224	-3.520618602	0.000430541	0.032211086
51440	ENSG00000116983	HPCAL4	hippocalcin like 4	63.25985807	0.6023338	0.170582961	-3.531031448	0.000413943	0.032211086
3908	ENSG00000196569	LAMA2	laminin subunit alpha 2	26.2670837	0.619558806	0.175981604	-3.52058846	0.00043059	0.032211086
1747	ENSG00000064195	DLX3	distal-less homeobox 3	119.0044023	-0.617765646	0.175873925	3.512548251	0.000443831	0.032753883
5099	ENSG00000169851	PCDH7	protocadherin 7	36.48389069	0.597437214	0.175881272	-3.396821096	0.000681735	0.046848969
